# Supplementary material for: Dietary Glyphosate Exposure Disrupts Hepatic and Reproductive Function in Female Zebrafish at Regulatory Safe Levels
Source: Toxics. 2026 Jan 7;14(1):59. doi: 10.3390/toxics14010059 (PMC12845770; doi:10.3390/toxics14010059)
Supplement: Supplementary file 1 [file toxics-14-00059-s001.zip]

Archive with 1 entries (1 files):
- toxics-4027957-supplementary.pdf
